# Supplementary material for: Annual Plants and Thermoplastics in the Production of Polymer and Lignocellulose Boards
Source: Materials (Basel). 2023 Jun 15;16(12):4400. doi: 10.3390/ma16124400 (PMC10304041; doi:10.3390/ma16124400)
Supplement: Supplementary file 1 [file materials-16-04400-s001.zip]

Archive with 1 entries (1 files):
- materials-2418641-supplementary.pdf
